# Supplementary material for: Development of a Novel Methodology for Remaining Useful Life Prediction of Industrial Slurry Pumps in the Absence of Run to Failure Data
Source: Sensors (Basel). 2021 Dec 16;21(24):8420. doi: 10.3390/s21248420 (PMC8715750; doi:10.3390/s21248420)
Supplement: Supplementary file 1 [file sensors-21-08420-s001.zip]

Archive with 1 entries (1 files):
- sensors-1456287-supplementary.pdf
